# Supplementary material for: Data on the polymorphic sites in the chloroplast genomes of the sunflower alloplasmic CMS lines
Source: Data Brief. 2019 May 26;25:104072. doi: 10.1016/j.dib.2019.104072 (PMC6562223; doi:10.1016/j.dib.2019.104072)
Supplement: Multimedia component 2 [file mmc2.xlsx]

## Sheet: Лист1
Table S1. Data on the polymorphic sites in the chloroplast genomes of the sunflower alloplasmic CMS lines
Position	Types	Ref	Fertile line	PET1	PET2	ANN2	MAX1	Localization	Region
124	SNP	G			A	A		rpl2-psbA	LSC
191-192	INS	AG					ATTTTCAATTG	rpl2-psbA	LSC
205	DEL	T			0	0	0	rpl2-psbA	LSC
206	SSR	(A)11		A(12)	(A)8	(A)9	(A)9	rpl2-psbA	LSC
307	SNP	T					C	rpl2-psbA	LSC
370	SSR	(A)7					(A)9	rpl2-psbA	LSC
1649	SNP	G					T	psbA-matK	LSC
1667	SSR	(A)6			(А)5	(A)7	(A)7	psbA-matK	LSC
1991	SSR	(T)9		T(10)	(T)8	(T)8	(T)13	psbA-matK	LSC
2032	SSR	(T)12			(T)9	(T)14	(T)10	psbA-matK	LSC
2310	DEL	T			0			matK frameshift on 420 aa and premature stop codon - 423 aa	LSC
2984	SNP	A					G	matk Phe195Ser	LSC
3730	SNP	G					T	matk-rps16	LSC
3739	SNP	C					A	matk-rps16	LSC
3953	SSR	(T)7					(T)8	matk-rps16	LSC
4135	SNP	T					G	matk-rps16	LSC
4402	SNP	G					A	matk-rps16	LSC
4437	SSR	(A)7				(A)6		matk-rps16	LSC
4570	SNP	T					C	matk-rps16	LSC
4684	SNP	G				C		matk-rps16	LSC
4788	SSR	(A)8					(A)9	matk-rps16	LSC
4917	SNP	A			G	G	G	matk-rps16	LSC
5002-03	INS	AT				ATTGCAGGT		matk-rps16	LSC
5450	SSR	(C)11	(C)9	(C)8	(C)10	(C)9		rps16 intron	LSC
5621	DEL	A					0	rps16 intron	LSC
5653	SNP	A		C	C	C	C	rps16 intron	LSC
5692	SSR	(T)13		(T)11	(T)7	(T)7	(T)7	rps16 intron	LSC
5718	SSR	(C)7				(C)11	(C)8	rps16 intron	LSC
5725	DEL	T					0	rps16 intron	LSC
5969	SNP	A			T			rps16 intron	LSC
6024	SNP	G			T		T	rps16 intron	LSC
6025	SNP	A			T			rps16 intron	LSC
6026	SNP	T			C			rps16 intron	LSC
6153	SNP	T			C	C		rps16 intron	LSC
6508	SNP	G					T	rps16-psbK	LSC
6550	DEL	A			0			rps16-psbK	LSC
6583	SNP	G					A	rps16-psbK	LSC
6773	SNP	C			T	T		rps16-psbK	LSC
6963-64	INS	AA					ATA	rps16-psbK	LSC
7091	INS	AG					AAAAGG	rps16-psbK	LSC
7611	SNP	G			A			rps16-psbK	LSC
7720	SSR	(A)8					(A)9	rps16-psbK	LSC
7944	SSR	(T)8			(T)11	(T)9		psbK-psbI	LSC
7952-53	INS	GA		GATAAAAATGATAACAATA		(T)9		psbK-psbI	LSC
8294	SSR	(T)8				(T)10	(T)9	psbK-psbI	LSC
8516	SNP	T					G	psbI-petN	LSC
8552	SSR	(A)8			(A)7	(A)7	(A)7	psbI-petN	LSC
8880	SSR	(T)6					(T)7	psbI-petN	LSC
8924	SNP	C					G	psbI-petN	LSC
9019	SNP	A				G		psbI-petN	LSC
9080	SNP	T					C	psbI-petN	LSC
9359	DEL	T					0	psbI-petN	LSC
9384-85	INS	CA					CAA	psbI-petN	LSC
9398	SNP	T					G	psbI-petN	LSC
9781	SNP	T			G			psbI-petN	LSC
9831-9835	DEL	ATTAG					0	psbI-petN
9881	SNP	T			C	C		psbI-petN	LSC
9882	SSR	(A)8		(A)9	(A)9	(A)9	(A)10	psbI-petN	LSC
9890-91	INS	AT				ATT	ATT	psbI-petN
10099	SNP	A			C	C		psbI-petN	LSC
10749	SNP	T			A	A	A	petN-psbM	LSC
10750	SNP	T			A	A	A	psbM-rpoB	LSC
11132	SNP	T			C	C	C	psbM-rpoB	LSC
11339	SNP	G					C	psbM-rpoB	LSC
11530	SNP	G					T	psbM-rpoB	LSC
11616	INS	CA					CACAGAAAA	psbM-rpoB	SSC
12015-16	INS	AG					AGTAGACTATTAGG	psbM-rpoB	SSC
12204	SNP	G				A		psbM-rpoB	LSC
12249	SNP	A				C		psbM-rpoB	LSC
12667	SNP	A					G	psbM-rpoB	LSC
12721-22	INS	AG					ACCGTTATACATTATAATATAAG
12759	SSR	(A)9					(A)10	psbM-rpoB	LSC
12883	SNP	T			C	C		psbM-rpoB	LSC
12939-41	DEL	AGG			0	0		psbM-rpoB	LSC
12984	SSR	(T)15		(T)11	(T)9	(T)10	(T)14	psbM-rpoB	LSC
13459	SNP	T					C	rpoB, synonymous	LSC
14470	SNP	A					G	rpoB, synonymous	LSC
14496	SNP	A			G			rpoB, Gln481Arg	LSC
14992	SNP	C					T	rpoB, synonymous	LSC
15565	SNP	T			C			rpoB, synonymous	LSC
16898	SNP	C		A	A	A	A	rpoC1 intron	LSC
16964	SSR	(A)8			(A)9	(A)9		rpoC1 intron	LSC
17273	SNP	G			A	A		rpoC1 intron	LSC
17435	SSR	(G)9		(G)8	(G)7	(G)7		rpoC1 intron	LSC
17643	SNP	A					C	rpoC1, Met210Leu	LSC
17783	SNP	A			C	C		rpoC1, synonymous	LSC
17814	SNP	C					T	rpoC1, Arg267Cys	LSC
18307	SNP	G				A		rpoC1, Arg431Gln	LSC
18530	SNP	G			T	T	T	rpoC1, synonymous	LSC
19839	SNP	C			T	T		rpoC2, synonymous	LSC
20660	SNP	T		C				rpoC2, Leu490Pro	LSC
20750	SNP	C				T		rpoC2, Thr520Ile	LSC
20945	SNP	T				G		rpoC2, Leu585Arg	LSC
21054	SNP	C					T	rpoC2, synonymous	LSC
22083	SNP	C					A	rpoC2, Asp964Glu	LSC
22539	SNP	C					T	rpoC2, synonymous	LSC
23220	SNP	C			T			rpoC2, synonymous	LSC
23355	SNP	A					G
23377-78	INS	CC			CCTTTCTTTTATCTTTTAC			rpoC2-rps2	LSC
23432	SNP	G			A	A		rpoC2-rps2	LSC
23432	SNP	G			A	A		rpoC2-rps2	LSC
24138	SNP	T			C			rps2, synonymous	LSC
24151	SNP	A		C				rps2, Gln178His	LSC
24198	SNP	C			T			rps2, synonymous	LSC
24758	SNP	T					C	atpI, synonymous	LSC
25296	SSR	(T)8			(T)9		(T)10	atpI-atpH	LSC
25321	SNP	T				C		atpI-atpH	LSC
25442	SNP	T			G	G		atpI-atpH	LSC
25476	SSR	(A)10		(A)13		(A)19	(A)22	atpI-atpH	LSC
25581	SNP	A					G	atpI-atpH	LSC
25779	SNP	T			C	C	C	atpI-atpH	LSC
25996	SNP	C			G	G	G	atpI-atpH	LSC
27501	SNP	A					C	atpF intron	LSC
27779-80	INS	TA			TACATTA	TCATTAC		atpF intron	LSC
28367-69	DEL	TTA			0			atpF-atpA	LSC
28369-70	INS	AT				ATTTT		atpF-atpA	LSC
28371-72	INS	TA					TTA	atpF-atpA	LSC
28372	SNP	A				T		atpF-atpA	LSC
28373	SSR	T(16)	T(15)	T(17)			T(15)	atpF-atpA	LSC
28592	SNP	A					G	atpA, Ile61Val	LSC
28747	SNP	G					A	atpA, synonymous	LSC
29422	SNP	A			G	G	G	atpA, synonymous	LSC
29458	SNP	C			A	A	A	atpA, synonymous	LSC
29521	SNP	A					T	atpA, synonymous	LSC
29715	SNP	G		A				atpA, synonymous	LSC
29783	SNP	C			T			atpA, synonymous	LSC
30176	SNP	T			G			atpA-psbD	LSC
30180	SSR	(A)10		(A)12				atpA-psbD	LSC
30568	SNP	C					T	atpA-psbD	LSC
30751	SNP	T					C	atpA-psbD	LSC
30987-88	INS	TA			TAAAA	TAAAA		atpA-psbD	LSC
31310	SSR	T(7)			T(6)	T(6)		atpA-psbD	LSC
31376	SNP	G			T	T	T	atpA-psbD	LSC
31434	SNP	A			C			atpA-psbD	LSC
31659	SNP	T				C		atpA-psbD	LSC
32066-67	INS	AT				ATACATAAAAATTAGAATAGAAAGT		atpA-psbD	LSC
32092	SNP	C			A	A	A	atpA-psbD	LSC
32158	SNP	C					T	atpA-psbD	LSC
32377	DEL	G					0	atpA-psbD	LSC
32669	SNP	A			G			psbD, synonymous	LSC
34038	SNP	G			A	A		psbC, synonymous	LSC
34218	SNP	G			A	A	A	psbC, synonymous	LSC
35019	SSR	(A)9			(A)17	(A)16	(A)8	psbC-psbZ	LSC
35041-45	DEL	ACTCA			0	0		psbC-psbZ	LSC
35060-61	INS	AT					ATT	psbC-psbZ	LSC
35398	SSR	(A)18		(A)31	(A)24	(A)30	(A)22	psbC-psbZ	LSC
35495	SNP	T					C	psbC-psbZ	LSC
35885	SSR	(A)9		(A)8	(A)7	(A)7	(A)7	psbZ-rps14	LSC
35927	SNP	A					G	psbZ-rps14	LSC
36044-45	INS	CA					CATA	psbZ-rps14	LSC
36456	SNP	G			C	C	C	psbZ-rps14	LSC
36937	SNP	T			A	A	A	rps14-psaB	LSC
38902	SNP	A					G	psaB, synonymous	LSC
39980	SNP	G		A	A	A	A	psaA, synonymous	LSC
40412	SNP	A					G	psaA, synonymous	LSC
40748	SNP	C				T		psaA, synonymous	LSC
40880	SNP	A					G	psaA, synonymous	LSC
41098	SNP	G					T	psaA, Leu144Ile	LSC
41604	SNP	A				T		psaA-ycf3	LSC
42005-06	INS	GA				GAAGTCTTTTTTTTTAGA		psaA-ycf3	LSC
42006	SSR	A(28)			A(29)	(A)21	(A)21	psaA-ycf3	LSC
42375	SNP	T			C	C	C	ycf3, synonymous	LSC
42780	SNP	T					G	ycf3 intron	LSC
43668	SNP	T		A	A	A	A	ycf3 intron	LSC
43798	SNP	A			G	G	G	ycf3 intron	LSC
43894	SNP	C					T	ycf3 intron	LSC
44285	SNP	C			A			ycf3-rps4	LSC
44324	SSR	(A)8			(A)10	(A)14	(A)10	ycf3-rps4	LSC
44539	SNP	G			A			ycf3-rps4	LSC
44686	SNP	A					C	ycf3-rps4	LSC
45331	SNP	T			C	C		ycf3-rps4	LSC
45355	SNP	C					T	ycf3-rps4	LSC
46330	SNP	G			A			rps4-ndhJ	LSC
46716	SNP	A					G	rps4-ndhJ	LSC
46721	SSR	(A)15			(A)13	(A)22	(A)11	rps4-ndhJ	LSC
46980	SNP	A		G				rps4-ndhJ	LSC
47317	DEL	T			0			rps4-ndhJ	LSC
47349-59	INS	ATTGAAGAAAG			0	0		rps4-ndhJ	LSC
47553	SNP	C					T	rps4-ndhJ	LSC
47687	SNP	G				T		rps4-ndhJ	LSC
47763	SNP	A			G	G	G	rps4-ndhJ	LSC
47781	SNP	A					C	rps4-ndhJ	LSC
47875	DEL	T			0	0		rps4-ndhJ	LSC
47912	SNP	G	T	T	T	T	T	trnF-GAA	LSC
48193	SNP	T					A	rps4-ndhJ	LSC
48363	SNP	A			G	G		ndhJ, Val107Ala	LSC
49305	SNP	A			G	G	G	ndhK, synonymous	LSC
49678	SNP	A					T	ndhC, synonymous	LSC
49995-50013	DEL	TGCGGGGCGTGTTTCCTTT					0	ndhc-atpE	LSC
50032-41	DEL	ATCTACATAG		0				ndhc-atpE	LSC
50049	SSR	(T)8				(T)9		ndhc-atpE	LSC
50095	SNP	C			T	T		ndhc-atpE	LSC
50163	SSR	(T)10		(T)12	T(28)	(T)15	(T)24	ndhc-atpE	LSC
50273-74	INS	TT			TATATTGAATT	TAATATATTGA		ndhc-atpE	LSC
50616-17	DEL	GA			0	0		ndhc-atpE	LSC
50706	SNP	C					A	ndhc-atpE	LSC
50739	SNP	A					C	ndhc-atpE	LSC
50764	SSR	(T)11		(T)8	(T)7	(T)7	(T)7	ndhc-atpE	LSC
50770-71	INS+SNP	TT					TGATTTTCA	ndhc-atpE	LSC
51294	SNP	C					G	ndhc-atpE	LSC
51738	SNP	C			T	T		ndhc-atpE	LSC
51753	SNP	A					C	ndhc-atpE	LSC
51778	SSR	(T)10		(T)9	(T)19	(T)22	(T)12	ndhc-atpE	LSC
52166	SNP	T			C			atpE, synonymous	LSC
52330	SNP	C					T	atpB, synonymous	LSC
52386	SNP	C			T	T		atpB, Gly468Ser	LSC
52717	SNP	A			G	G	G	atpB, synonymous	LSC
52734	SNP	A					G	atpB, synonymous	LSC
53110	SNP	A				G		atpB, synonymous	LSC
54160-65	INS	TGTTTT			0			atpB-rbcL	LSC
54161	SNP	G			T	T	T	atpB-rbcL	LSC
54283	SNP	T	C	C	C	C	C	atpB-rbcL	LSC
54286	SNP	A		T				atpB-rbcL	LSC
54287	SNP	A			G	G	G	atpB-rbcL	LSC
54313	SSR	(A)16		(A)15		(A)21	(A)21	atpB-rbcL	LSC
54313	SNP	A	G	G	G			atpB-rbcL	LSC
54385	SNP	T					G	atpB-rbcL	LSC
54399	SNP	A					G	atpB-rbcL	LSC
54726	SNP	T			C	C		rbcL, synonymous	LSC
55291	SNP	T					A	rbcL, Cys247Asn along with 55292	LSC
55292	SNP	G					A	rbcL, Cys247Asn along with 55291	LSC
55323	SNP	T					C	rbcL, synonymous	LSC
55393	SNP	T					G	rbcL, Ser281Ala	LSC
55396	SNP	C					A	rbcL, Gln282Lys	LSC
55534	SNP	T					G	rbcL, Ser328Ala	LSC
55675	SNP	C					A	rbcL, Leu375Ile along with 55677	LSC
55677	SNP	G					A	rbcL, Leu375Ile along with 55675	LSC
55837	SNP	C					A	rbcL, Gln429Lys	LSC
55996	SNP	G					T	rbcL, Asp482Tyr	LSC
56024-56025	INS	AA					AATTGAATTTA	rbcL-accD	LSC
56245	SNP	C			T	T		rbcL-accD	LSC
56514	SNP	A			G	G		rbcL-accD	LSC
56559	SNP	C					A	rbcL-accD|accD promotor	LSC
57148	SNP	A					C	accD, Glu191Ala	LSC
57593	SNP	A			G	G	G	accD, synonymous	LSC
58051	SNP	G			A	A		accD-psaI	LSC
58257	SSR	(A)7					(A)8	accD-psaI	LSC
58362	SNP	T					A	accD-psaI	LSC
58406-09	DEL	CTAA			0	0		accD-psaI	LSC
58509	SNP	C			T			accD-psaI	LSC
58548-49	INS	TA			TGA	TGA		accD-psaI	LSC
58639-40	INS	CC					CCTTATAC	accD-psaI	LSC
58654	SNP	A		G	G	G	G	accD-psaI	LSC
58855-56	INS	TT			TCTCTTTTTTT	TCTCTTTTTTTTTT	TCTCTTTTTTTT	psaI-ycf4	LSC
58912-13	INS	AG			AATATGGTATAAG	AATATGGTATAAG	AATATGGTATAAG	psaI-ycf4	LSC
58978	SNP	A					C	psaI-ycf4	LSC
59126-27	INS	GT			GTT			psaI-ycf4	LSC
59133	SNP	C			T			psaI-ycf4	LSC
59445	SNP	C					T	ycf4, synonymous	LSC
60017	SSR	(C)6		(C)7	(C)7			ycf4-cemA	LSC
60063	SNP	T			C	C	C	ycf4-cemA	LSC
60256	SNP	G					T	ycf4-cemA	LSC
60296-97	INS	AC			ATC	ATC	ATC	ycf4-cemA	LSC
60337	SNP	G			A	A		ycf4-cemA	LSC
60433	SSR	(T)6			(T)7	(T)8	(T)9	ycf4-cemA	LSC
60534	SNP	T				C		ycf4-cemA	LSC
61309-10	INS	GT			GAT	GAT	GAT	cemA-petA	LSC
61429-30	INS	TT					TTCCAGTAAATAACAGAATCGTGGAT	cemA-petA	LSC
62567-68	INS	CT			CTT			petA-psbJ	LSC
62574	SNP|DEL	G			T	0		petA-psbJ	LSC
62578	SNP	A			T			petA-psbJ	LSC
62683	SSR	(T)22		(T)15	(T)19	(T)16	(T)32	petA-psbJ	LSC
62981	SNP	A				C		petA-psbJ	LSC
63061	SNP	A					C	petA-psbJ	LSC
63095	SNP	A			G	G	G	petA-psbJ	LSC
63114	SNP	G			A	A		petA-psbJ	LSC
63123	SNP	T			A	A	A	petA-psbJ	LSC
63199	SNP	C					T	petA-psbJ	LSC
63214-15	INS	CA					CTA	petA-psbJ	LSC
63681	SNP	T			A	A	A	psbL-psbF	LSC
64145	SSR	(A)9		(A)8	(A)14			psbE-petL	LSC
64603	SNP	T			C	C	C	psbE-petL	LSC
64668	SNP	C		T	T	T	T	psbE-petL	LSC
64939	SSR	(A)23			(A)20	(A)13	(A)15	psbE-petL	LSC
64962-65	DEL	GAAA				0		psbE-petL	LSC
65328	SNP	C					T	petL, Pro2Leu	LSC
65438	SNP	G			T	T	T	petL-petG	LSC
65713	SSR	(T)16			(T)15	(T)21	(T)13	petG-psaJ	LSC
65930	SNP	C					G	petG-psaJ	LSC
65941	SNP	G			A	A	A	petG-psaJ	LSC
65948	SNP	A			G			petG-psaJ	LSC
66020	SNP	C					T	petG-psaJ	LSC
66305	SNP	G					A	petG-psaJ	LSC
66341	SNP	T			C	C		petG-psaJ	LSC
67224	SNP	G				T		rpl33-rps18	LSC
67257	INS	TT			TTAT			rpl33-rps18	LSC
67274-79	DEL	ATTTAA					0
67344	SNP	C					T	rpl33-rps18	LSC
67858-71	DEL	TTTATTTTGACTAC			0	0		rps18-rpl20	LSC
67903-04	INS	AT					ATTCTT	rps18-rpl20	LSC
68357	SNP	C			T	T		rpl20-clpP |rpl20 promotor	LSC
68917	SNP	C			T	T		rpl20-clpP |rpl20 promotor	LSC
69192	SNP	C					A	rpl20-clpP |rpl20 promotor	LSC
69743	SSR	(A)6					(A)7	clpP intron	LSC
69936	SSR	(T)10			(T)13	(T)11	(T)9	clpP intron	LSC
70545	SSR	(A)15		(A)20	(A)7	(A)7	(A)10	clpP intron	LSC
70560-62	INDEL	GAA			0	0		clpP intron	LSC
70584	SSR	(T)9		(T)10	(T)10		(T)10	clpP intron	LSC
70672	INDEL	TTTGTCTTCCTTTCCTTATAACGTATAAT			ATAACGTATAATAAAAAAAAAAA			clpP intron	LSC
71373	SNP	C					A	clpP-psbB	LSC
72744	SNP	G			C	C		psbB, synonymous	LSC
73356-62	DEL	TTTTTAT					0	psbB-psbT	LSC
73363	SNP	T			A	A		psbB-psbT	LSC
73364-65	INS+SNP	TT			TAGGGTACCAGAGAAA	TAGGGTACCAGAGAAA		psbB-psbT	LSC
73365	SNP	T			A	A		psbB-psbT	LSC
73367	SNP	T					G	psbB-psbT	LSC
73405	SSR	(T)7			(T)8	(T)8	(T)9	psbB-psbT	LSC
73600	SSR	(A)10			(A)8	(A)9	(A)9	psbT stop codon	LSC
74157	SNP	T		A	A	A	A	psbH-petB	LSC
74221	SNP	C			T			psbH-petB	LSC
74527	SNP	T			C	C	C	petB intron	LSC
74549	SNP	A					G	petB intron	LSC
74682	SNP	G					A	petB intron	LSC
74908	SNP	C			A	A		petB intron	LSC
75058	SNP	A					G	petB, synonymous	LSC
75067	SNP	T					C	petB, synonymous	LSC
75820	SNP	A					T	petB-petD	LSC
76370	SNP	A		C				petD intron	LSC
77175-202	DEL	GCTGATTCCGAATATATGAATTGTCCTATGAATTGTCCTA					0
77205	SNP	G			A			petD-rpoA	LSC
77216	SNP	G			A	A		petD-rpoA	LSC
77234	SSR	(A)10			(A)11		(A)9	petD-rpoA	LSC
77299	SNP	T			C	C		rpoA synonymous	LSC
78307	INS	TT				TTCTCTTGTTTCTCTTGCT		rpoA-rps11	LSC
78756	SNP	T				C		rps11 Lys8Arg	LSC
79110	DEL	A					0	rpl36-infA	LSC
79380	SNP	C			T	T		infA-rps8	LSC
79664	SNP	G			T	T	T	rps8 Pro72Thr	LSC
79820	SNP	T			G	G		rps8, synonymous	LSC
79928	SSR						(T)37
79932	SSR	(T)22		(T)15	(T)19	(T)17		rps8-rpl14	LSC
80456	SSR	(T)23		(T)21	(T)17	(T)22	(T)33	rpl14-rpl16	LSC
80718	SNP	G		A				rpl16, synonymous	LSC
81057	SNP	G		A	C	A	A	rpl16-rps3	LSC
81224	DEL	TATATTAAATA					0	rpl16-rps3	LSC
81233-34	DEL	AT			0			rpl16-rps3	LSC
81347	SNP	G			A	A		rpl16-rps3	LSC
81555	SNP	A		G				rpl16-rps3	LSC
81762	SNP	C					T	rpl16-rps3	LSC
82083	SSR	(T)8					(T)9	rpl16-rps3	LSC
82083	SSR	(T)8					(T)9	rpl16-rps3	LSC
82164	SNP	A				C		rpl16-rps3	LSC
82328	SNP	G					A	rps3, synonymous	IRA
82899	SNP	C					T	rpl22 AlThr	IRA
83644	SSR	(T)8			(T)9	(T)9		rps19-rpl2	IRA
89152	SNP	A					G	ycf2, Ile1110Val	IRA
92346	SNP	G			A	A		ycf2-ndhB	IRA
92490	SNP	C					T	ycf2-ndhB	IRA
92960	SNP	A			G			ycf2-ndhB	IRA
95380	SNP	A			G	G		ndhB, synonymous	IRA
95585	SNP	G			A	A	A	ndhB-rps7	IRA
97727	SNP	T			C	C	C	rps7-rrn16	IRA
98298	SNP	A					C	rps7-rrn16	IRA
98515	SNP	A			T	T		rps7-rrn16	IRA
98838	SNP	C			G	G	G	rps7-rrn16	IRA
101481	SSR	(T)9					(T)10	rrn16-rrn23	IRA
101685-86	INS	AG			AGG	AGG	AGG	rrn16-rrn23	IRA
102333	SNP	G			A	A	A	rrn16-rrn23	IRA
102705	SSR	G(8)	G(7)	G(7)	G(7)	G(7)	G(7)	rrn16-rrn23	IRA
105130	SSR	G(8)	G(7)	G(7)	G(7)	G(7)	G(7)	rrn23 (ribosomal RNA)	IRA
106156	SSR	C(8)	C(7)	C(7)	C(7)	C(7)	C(7)	rrn4.5-rrn5	IRA
106387-92	DEL	AATATG					0	rrn5-ycf1
106393	SSR	(A)31			(A)21	(A)29	(A)14	rrn5-ycf1
106431	SNP	T			G		G	rrn5-ycf1	SSC
106600	SNP	C					G	rrn5-ycf1	SSC
108356-78	DEL	GAAGAAGAAGAATTTGATAACAAT					0	ycf1 deletion of 257-264 aa	SSC
108400	SNP	C			G	G		ycf1, Asn271Lys	SSC
108541	SNP	C		A	A	A	A	ycf1, synonymous	SSC
108697	SNP	G		A				ycf1, synonymous	SSC
108722	SNP	A					C	ycf1, Ile379Leu	SSC
109194	SNP	C				T		ycf1, Pro536Leu	SSC
109640	SNP	G			A	A		ycf, Asp685Asn	SSC
109766	SNP	T			C	C	C	ycf1, synonymous	SSC
109850	SNP	C				G		ycf1, Arg755Gly	SSC
110520	SNP	C			G	G		ycf1, Thr978Arg	SSC
110568	SNP	C			A	A	A	ycf1, Thr994Lys	SSC
110913	SNP	T					C	ycf1, Val1109Ala	SSC
110918	SNP	C			A	A	A	ycf1, His1111Asn	SSC
111048	SNP	C					A	ycf1, Ser1154Tyr	SSC
111059	SNP	C				G		ycf1, Pro1158Ala	SSC
111166	SNP	G					A	ycf1, synonymous	SSC
111605	SNP	T			G	G	G	ycf1, Tyr1340Asp	SSC
111659	SNP	C			T	T	T	ycf1, Pro1358Ser	SSC
111983	SNP	A			C	C	C	ycf1, Ile1466Leu	SSC
112964-85	DEL	ATTAATTAATGTTAATTGATAA			0	0	0	ycf1-rps15	SSC
113410	SNP	G					A	rps15-ndhH	SSC
114382	SNP	T			C	C		ndhH, Val298Ala	SSC
114585	SNP	C			T			ndhH, Pro366Ser	SSC
114863	SNP	C			T			ndhA, Pro64Leu	SSC
115489	SNP	G				A		ndhA intron	SSC
115703	DEL	C			0	0		ndhA intron	SSC
115793	SSR	(T)8			(T)7	(T)7		ndhA intron	SSC
115821	SSR	(A)27	(A)28		(A)22	(A)26		ndhA intron	SSC
116179	SNP	C			T	T		ndhA intron	SSC
116187-90	DEL	TAAAA			0	0		ndhA intron	LSC
117052	SNP	C					T	ndhI, synonymous	SSC
117506	SNP	G				T		ndhI-ndhG	SSC
117529	SNP	G			T	T	T	ndhI-ndhG	SSC
117557-58	INDEL	TG					TATGAATATAAATTCATATG	ndhI-ndhG	SSC
117833	SNP	C		T	T	T	T	ndhG, synonymous	SSC
118438	SNP	G		T	T	T	T	ndhG-ndhE	SSC
118566	SNP	T				C		ndhE, synonymous	SSC
118728	SNP	A			G	G		ndhE, synonymous	SSC
118881-82	INDEL	TC		TCATAAATTAATTCAAATTAGC	TCATAAATTAATTCAAATTAGC	TCATAAATTAATTCAAATTAGC	TCATAAATTAATTCAAATTAGC	trnY-GUA	SSC
119344	SSR	(T)7			(T)8	(T)8		psaC-ndhD	SSC
119363	SNP	T					C	psaC-ndhD	SSC
119377	SNP	T			A		A	psaC-ndhD	SSC
119378	SNP	C			G		G	psaC-ndhD	SSC
119379	SNP	T			A		A	psaC-ndhD	SSC
119751	SNP	T			G			ndhD, synonymous	SSC
119835	SNP	A				T		ndhD, synonymous	SSC
119952	SNP	C			T	T		ndhD, synonymous	SSC
120314	SNP	T			C	C	C	ndhD, Leu296Pro	SSC
120937	SSR	(A)9			(A)8	(A)8	(A)8	ndhD-ccsA	SSC
120979	SSR	(A)16		(A)13	(A)20	(A)19	(A)10	ndhD-ccsA	SSC
121092	SNP	T					C	ndhD-ccsA	SSC
121100	INS	AA					ACA	ndhD-ccsA	SSC
121101	SNP	A					T	ndhD-ccsA	SSC
121102	SNP	G					A	ndhD-ccsA	SSC
121105	SNP	G					C	ndhD-ccsA	SSC
121108	DEL	T					0	ndhD-ccsA	SSC
121109	SNP	A					C	ndhD-ccsA	SSC
121110	SNP	G					T	ndhD-ccsA	SSC
121119	SNP	G					A	ndhD-ccsA	SSC
121160-67	DEL	TATTGCAT			0	0	0	ndhD-ccsA	SSC
121676	SNP	A					C	ccsA, Asn167Lys	SSC
121775	SNP	C					T	ccsA, synonymous	SSC
121813	SNP	G					A	ccsA, His122Tyr	SSC
122087	SNP	C			A	A		ccsA, Leu30Phe	SSC
122442-63	DEL	AGTAAAGATTCAAATTGATAAA			0	0	0	ccsA-rpl32	SSC
122603	SNP	A			C	C		ccsA-rpl32	SSC
122917	INS	GA					GAAA	ccsA-rpl32	SSC
122970	SSR	(T)13		(T)12	(T)18	(T)19	(T)13	ccsA-rpl32	SSC
122982-83	INS	TA					TAGATTTTA	ccsA-rpl32	LSC
123004	SNP	T		C				ccsA-rpl32	SSC
123388	SNP/SSR	A					C	rpl32-ndhF	SSC
123406	SNP/SSR	A					T	rpl32-ndhF	SSC
123963	SNP	A			G	G	G	rpl32-ndhF	SSC
124343	SNP	G			A	A		ndhF, synonymous	SSC
125027	SNP	A			C	C	C	ndhF, synonymous	SSC
125593	SNP	T		C	C	C	C	ndhF, Leu477Ser	SSC
125888	SNP	A			T			ndhF, Gln573His	SSC
125944	SNP	G					A	ndhF, Ser592Asn	SSC
125949	SNP	A			T			ndhF, Asn594Tyr	SSC
126087	SNP	G			T	T	T	ndhF, Val640Phe	IRB
126194	SNP	C					A	ndhF, Phe675Leu	IRB
126449	INS	CT			CTTTAATTGAGTCTTTAATTCTT			ndhF-rrn5	IRB
128035	SNP	G					C	ndhF-rrn5	IRB
128204	SNP	A			C		C	ndhF-rrn5	IRB
128212	SSR	(T)31			(T)21		(T)14	ndhF-rrn5	IRB
128243-48	DEL	CATATT					0
128472	DEL	G(8)	G(7)	G(7)	(G)7	(G)7	(G)7	rrn5-rrn4.5	IRB
129498	DEL	C(8)	C(7)	C(7)	(G)7	(G)7	(G)7	rrn23 (ribosomal RNA)	IRB
131923	DEL	C(8)	C(7)	C(7)	(G)7	(G)7	(G)7	rrn23-rrn16	IRB
132302	SNP	C			T	T	T	rrn23-rrn16	IRB
132944	INS	TC			TCC	TCC	TCC	rrn23-rrn16	LSC
133146	SSR	(A)9					(A)10	rrn23-rrn16	IRB
135797	SNP	G			C	C	C	rrn16-rps7	IRB
136120	SNP	T			A	A		rrn16-rps7	IRB
136337	SNP	T					G	rrn16-rps7	IRB
136908	SNP	A			G	G	G	rrn16-rps7	IRB
139050	SNP	C			T	T	T	rps7-ndhB	IRB
139255	SNP	T			C	C		ndhB, synonymous	IRB
141675	SNP	T			C			ndhB-ycf2	IRB
142145	SNP	G					A	ndhB-ycf2	IRB
142289	SNP	C			T	T		ndhB-ycf2	IRB
145483	SNP	T					C	ycf2, Ile1110Val	LSC
150984	SSR	(A)8			(A)9	(A)9		rpl2-rps19	SSC
